# Supplementary material for: Integration of ecological indicators to assess a multitemporal impact of cement industries
Source: Environ Sci Pollut Res Int. 2024 Jul 18;31(35):48233–49. doi: 10.1007/s11356-024-34079-y (PMC11297839; doi:10.1007/s11356-024-34079-y)
Supplement: Supplementary file 2 — Supplementary file2 (XLSX 15 KB) [file 11356_2024_34079_MOESM2_ESM.xlsx]

## Sheet: Table S1
Table S5 - List of species of saproxylic and non saproxylic beetles and number of specimens collected in in Ghigiano, Semonte, urban and forest sites.
IUCN = Red List Categories (Carpaneto et al., 2015). NT = Near Threatened, LC = Least Concern, CT = Trophic Categories. XY = xylophagous (also on healthy trees), SX = saproxylophagous (on dead wood and woody rotting material, including wood-mould), SP = saprophytophagous (on dead vegetal rotting material associated with dead wood debris) PR = predator (as larvae and/or adults), MY = mycophagous (…
Family	Specie	Ghigiano site	Semonte site	Urban site	Forest site	IUCN	Trophic category
Bostrichidae	Scobicia chevrieri (Villa & Villa, 1835)	6		2	1	LC	XY
Buprestidae	Coraebus elatus (Fabricius, 1787)	1
Buprestidae	Dicerca aenea (Linnaeus, 1767)				1	LC	XY
Cantharidae	Cantharis flavilabris Fallén, 1807			1
Cantharidae	Malthinus deceptor Baudi, 1893	1
Cantharidae	Rhagonycha lignosa (Müller, 1764)			1
Cerambycidae	Aromia moschata (Linnaeus, 1758)				5	LC	XY
Cerambycidae	Stenopterus ater Linnaeus, 1767	1	1			LC	XY
Cerambycidae	Trichoferus spartii (Müller, 1948)	3	33		3
Cetoniidae	Cetonia aurata (Linnaeus, 1761)	17	69	2	6	LC	SX (SP)
Cetoniidae	Oxythyrea funesta (Poda, 1761)	1
Cetoniidae	Protaetia (Netocia) cuprea (Andersch, 1797)	7	65	1	3	LC	SX
Cetoniinae	Protaetia morio (Fabricius, 1781)	5	73	1	1
Cetoniidae	Tropinota (Epicometis) hirta (Poda, 1761)				1
Chrysomelidae	Crioceris duodecimpunctata (Linnaeus, 1758)			1
Cleridae	Clerus mutillarius Fabricius, 1775	1				NT	PR
Cleridae	Denops albofasciatus (Charpentier, 1825)				4	NT	PR
Cleridae	Trichodes apiarius (Linnaeus, 1758)				2
Cleridae	Trichodes alvearius (Fabricius, 1792)				1
Coccinellidae	Coccinella (Coccinella) septempunctata Linnaeus, 1758				1
Coccinellidae	Chilocorus renipustulatus (Scriba, 1790)	1
Curculionidae	Scolytus multistriatus (Marsham, 1802)	4			2	LC	XY
Curculionidae	Xyleborinus saxesenii (Ratzeburg, 1837)	6		2	7	LC	MY
Curculionidae	Xylosandrus germanus (Blandford, 1894)	8		1	1	LC	MY
Dasytidae	Aplocnemus impressus (Marsham, 1802)	1				LC	PR
Dermestidae	Dermestes undulatus Brahm, 1790		1
Elateridae	Harminius florentinus (Desbrochers des Loges, 1870)			1	1
Elateridae	Hemicrepidius hirtus (Herbst, 1784)				1
Elateridae	Melanotus (Melanotus) tenebrosus (Erichson, 1841)				1
Elateridae	Nothodes parvulus (Panzer, 1799)			1
Erotylidae	Triplax thoracica Say, 1825			1
Lampyridae	Lampyris fuscata Geisthardt, 1987			1	1
Lampyridae	Luciola lusitanica (Charpentier, 1825)				1
Melolonthidae	Aplidia transversa ssp. transversa (Fabricius, 1801)		3
Mordellidae	Mordellistena neuwaldeggiana (Panzer, 1796)				1
Mordellidae	Varimorda sp.				2
Nitidulidae	Brassicogethes aeneus (Fabricius, 1775)			1
Nitidulidae	Carpophilus bipustulatus Heer, 1841			1	2	LC	SF
Nitidulidae	Carpophilus marginellus Motschulsky, 1858				1
Nitidulidae	Cryptarcha strigata Fabricius, 1787	21		1		LC	SF
Nitidulidae	Epuraea fuscicollis Stephens, 1835	2		17	1	LC	SF
Nitidulidae	Epuraea luteola Erichson 1843			1
Nitidulidae	Epuraea unicolor A.G.Olivier, 1790	1		8		LC	SF
Nitidulidae	Meligethes atratus (Olivier, 1790)				1
Nitidulidae	Meligethes punctatus C. Brisout de Barneville, 1863				1
Nitidulidae	Soronia oblonga C.Brisout de Barneville, 1863			5		LC	SF
Nitidulidae	Stelidota geminata (Say, 1825)	3
Nitidulidae	Urophorus rubripennis (Heer, 1841)			5
Oedemeridae	Oedemera nobilis (Scopoli, 1763)	1		2
Ptinidae	Ptinus sp.			1
Scraptiidae	Anaspis (Anaspis) maculata (Geoffroy in Fourcroy, 1785)				1
Tenebrionidae	Anogcodes ruficollis (Fabricius, 1781)			3		LC	SX
Tenebrionidae	Isomira sp.	19		1
Tenebrionidae	Lagria hirta Fabricius, 1775				1
Tenebrionidae	Salpingus planirostris (Fabricius, 1787)	1		1		LC	SX
Trogossitidae	Nemozoma elongatum (Linnaeus, 1761)	2				LC	PR
Zopheridae	Synchita undata Guérin-Méneville, 1844			2		NT	SX
